# Supplementary material for: Combined Effects of Sulfhydryl-Grafted Palygorskite and Manganese Fertilizers in Reducing Cadmium Accumulation in Wheat
Source: Plants (Basel). 2026 Feb 15;15(4):621. doi: 10.3390/plants15040621 (PMC12944629; doi:10.3390/plants15040621)
Supplement: Supplementary file 1 [file plants-15-00621-s001.zip]

Archive with 1 entries (1 files):
- plants-4102398-supplementary.pdf
